# Supplementary material for: Using symptom-based case predictions to identify host genetic factors that contribute to COVID-19 susceptibility
Source: PLoS One. 2021 Aug 11;16(8):e0255402. doi: 10.1371/journal.pone.0255402 (PMC8357137; doi:10.1371/journal.pone.0255402)
Supplement: S6 Table — (XLSX) [file pone.0255402.s010.xlsx]

## Sheet: Sheet 1 - supptable3
TableS9
Original gene set ID	Original gene set description	Nominal P value	False discovery rate < 5%
ENSG00000169100	SLC25A6 subnetwork	8.6475e-06	Yes
REACTOME_SHC1_EVENTS_IN_ERBB4_SIGNALING	REACTOME_SHC1_EVENTS_IN_ERBB4_SIGNALING	4.20162e-05	No
ENSG00000131037	EPS8L1 subnetwork	6.53758e-05	No
ENSG00000118523	CTGF subnetwork	0.00019715	No
ENSG00000181817	LSM10 subnetwork	0.000259492	No
GO:0008334	histone mRNA metabolic process	0.000264924	No
GO:0043014	alpha-tubulin binding	0.000416788	No
GO:0042226	interleukin-6 biosynthetic process	0.000450596	No
REACTOME_NUCLEAR_SIGNALING_BY_ERBB4	REACTOME_NUCLEAR_SIGNALING_BY_ERBB4	0.000564463	No
GO:0017069	snRNA binding	0.000710812	No
ENSG00000178568	ERBB4 subnetwork	0.00072761	No
ENSG00000177106	EPS8L2 subnetwork	0.000811431	No
ENSG00000126785	RHOJ subnetwork	0.000882494	No
REACTOME_PROCESSING_OF_CAPPED_INTRONLESS_PRE:MRNA	REACTOME_PROCESSING_OF_CAPPED_INTRONLESS_PRE:MRNA	0.000929687	No
REACTOME_POST:ELONGATION_PROCESSING_OF_INTRONLESS_PRE:MRNA	REACTOME_POST:ELONGATION_PROCESSING_OF_INTRONLESS_PRE:MRNA	0.000929687	No
MP:0011228	abnormal vitamin D level	0.000974004	No
GO:0055117	regulation of cardiac muscle contraction	0.000989255	No
ENSG00000142528	ZNF473 subnetwork	0.00118409	No
GO:0061077	chaperone-mediated protein folding	0.00124779	No
MP:0008918	microgliosis	0.00126664	No
MP:0004632	abnormal cochlear OHC efferent innervation pattern	0.00141163	No
ENSG00000123349	PFDN5 subnetwork	0.0014539	No
GO:0005802	trans-Golgi network	0.00167751	No
ENSG00000118922	KLF12 subnetwork	0.00179496	No
MP:0002773	decreased circulating luteinizing hormone level	0.00187797	No
GO:0005372	water transmembrane transporter activity	0.00193992	No
ENSG00000155959	VBP1 subnetwork	0.0019906	No
ENSG00000071242	RPS6KA2 subnetwork	0.00216487	No
GO:0009268	response to pH	0.00239644	No
ENSG00000075426	FOSL2 subnetwork	0.00251306	No
REACTOME_PASSIVE_TRANSPORT_BY_AQUAPORINS	REACTOME_PASSIVE_TRANSPORT_BY_AQUAPORINS	0.00272346	No
ENSG00000158445	KCNB1 subnetwork	0.00279153	No
ENSG00000135624	CCT7 subnetwork	0.00291574	No
MP:0003063	increased coping response	0.00296793	No
ENSG00000169155	ZBTB43 subnetwork	0.00302201	No
GO:0031228	intrinsic to Golgi membrane	0.00341436	No
GO:0005251	delayed rectifier potassium channel activity	0.00347495	No
REACTOME_SHC1_EVENTS_IN_ERBB2_SIGNALING	REACTOME_SHC1_EVENTS_IN_ERBB2_SIGNALING	0.00354299	No
GO:0051592	response to calcium ion	0.00369193	No
GO:0006458	'de novo' protein folding	0.0037103	No
REACTOME_GRB2_EVENTS_IN_ERBB2_SIGNALING	REACTOME_GRB2_EVENTS_IN_ERBB2_SIGNALING	0.00373432	No
GO:0045408	regulation of interleukin-6 biosynthetic process	0.00382933	No
MP:0000133	abnormal long bone metaphysis morphology	0.00392855	No
ENSG00000181555	SETD2 subnetwork	0.00399916	No
MP:0001784	abnormal fluid regulation	0.00405343	No
GO:0032580	Golgi cisterna membrane	0.00423435	No
GO:0045672	positive regulation of osteoclast differentiation	0.00423937	No
ENSG00000068400	GRIPAP1 subnetwork	0.00433399	No
ENSG00000069399	BCL3 subnetwork	0.00433717	No
GO:0030518	intracellular steroid hormone receptor signaling pathway	0.00479547	No
ENSG00000136003	ISCU subnetwork	0.00480952	No
GO:0051084	'de novo' posttranslational protein folding	0.00494412	No
ENSG00000153561	RMND5A subnetwork	0.00512883	No
ENSG00000157514	TSC22D3 subnetwork	0.00515438	No
GO:0007616	long-term memory	0.00516317	No
GO:0032434	regulation of proteasomal ubiquitin-dependent protein catabolic process	0.00535446	No
GO:0030593	neutrophil chemotaxis	0.00543965	No
ENSG00000196712	NF1 subnetwork	0.00549317	No
GO:0035914	skeletal muscle cell differentiation	0.00550943	No
ENSG00000213920	MDP1 subnetwork	0.00552804	No
GO:0043161	proteasomal ubiquitin-dependent protein catabolic process	0.00556936	No
ENSG00000171786	NHLH1 subnetwork	0.00558071	No
GO:0031124	mRNA 3'-end processing	0.00560018	No
ENSG00000170653	ATF7 subnetwork	0.00574138	No
ENSG00000087074	PPP1R15A subnetwork	0.00580994	No
GO:0030433	ER-associated protein catabolic process	0.00586389	No
MP:0008277	abnormal sternum ossification	0.00587583	No
ENSG00000125740	FOSB subnetwork	0.00600461	No
ENSG00000170579	DLGAP1 subnetwork	0.00604514	No
MP:0000885	ectopic Purkinje cell	0.00607776	No
ENSG00000172602	RND1 subnetwork	0.00612913	No
ENSG00000177380	PPFIA3 subnetwork	0.00621551	No
GO:0007398	ectoderm development	0.00635296	No
GO:0048246	macrophage chemotaxis	0.00635387	No
GO:0033143	regulation of intracellular steroid hormone receptor signaling pathway	0.00636393	No
MP:0006397	disorganized long bone epiphyseal plate	0.00640405	No
MP:0003651	abnormal axon outgrowth	0.00647796	No
GO:0014902	myotube differentiation	0.00667017	No
ENSG00000105287	PRKD2 subnetwork	0.00668363	No
ENSG00000183779	ZNF703 subnetwork	0.0067124	No
REACTOME_PROLACTIN_RECEPTOR_SIGNALING	REACTOME_PROLACTIN_RECEPTOR_SIGNALING	0.00684114	No
REACTOME_PI3K_EVENTS_IN_ERBB4_SIGNALING	REACTOME_PI3K_EVENTS_IN_ERBB4_SIGNALING	0.00686339	No
GO:0030521	androgen receptor signaling pathway	0.00701935	No
GO:0008343	adult feeding behavior	0.00736164	No
ENSG00000215320	ENSG00000215320 subnetwork	0.00749596	No
MP:0000828	abnormal fourth ventricle morphology	0.00758429	No
GO:0030547	receptor inhibitor activity	0.00759575	No
GO:0048019	receptor antagonist activity	0.00759575	No
GO:0043278	response to morphine	0.00760604	No
GO:0014072	response to isoquinoline alkaloid	0.00760604	No
MP:0010379	decreased respiratory quotient	0.00762075	No
GO:0005540	hyaluronic acid binding	0.00769622	No
ENSG00000178573	MAF subnetwork	0.00781679	No
ENSG00000052723	SIKE1 subnetwork	0.00787188	No
ENSG00000143171	RXRG subnetwork	0.00789175	No
GO:0007613	memory	0.00801987	No
GO:0030173	integral to Golgi membrane	0.00807023	No
ENSG00000186340	THBS2 subnetwork	0.00811281	No
GO:0002070	epithelial cell maturation	0.00843584	No
MP:0003560	osteoarthritis	0.00862728	No
GO:0007605	sensory perception of sound	0.00864364	No
GO:0051971	positive regulation of transmission of nerve impulse	0.00873004	No
ENSG00000100931	ENSG00000100931 subnetwork	0.00890018	No
MP:0003460	decreased fear-related response	0.0089094	No
GO:0030520	intracellular estrogen receptor signaling pathway	0.00892524	No
MP:0002914	abnormal endplate potential	0.00896953	No
ENSG00000105464	GRIN2D subnetwork	0.00904925	No
GO:0010498	proteasomal protein catabolic process	0.00911312	No
ENSG00000114315	HES1 subnetwork	0.00919509	No
GO:0005771	multivesicular body	0.00941773	No
MP:0004214	abnormal long bone diaphysis morphology	0.00947401	No
GO:0070307	lens fiber cell development	0.00951161	No
GO:0051085	chaperone mediated protein folding requiring cofactor	0.00952736	No
GO:0006929	substrate-dependent cell migration	0.00953101	No
ENSG00000204103	MAFB subnetwork	0.00956315	No
MP:0000825	dilated lateral ventricles	0.00957284	No
ENSG00000113272	THG1L subnetwork	0.0095883	No
GO:0050954	sensory perception of mechanical stimulus	0.00983408	No
ENSG00000071537	SEL1L subnetwork	0.00989781	No
GO:0030971	receptor tyrosine kinase binding	0.00991639	No
ENSG00000007968	E2F2 subnetwork	0.0100472	No
ENSG00000175592	FOSL1 subnetwork	0.010192	No
ENSG00000142731	PLK4 subnetwork	0.0102294	No
GO:0007026	negative regulation of microtubule depolymerization	0.0102757	No
ENSG00000163468	CCT3 subnetwork	0.0103186	No
ENSG00000085511	MAP3K4 subnetwork	0.0103311	No
MP:0009745	abnormal behavioral response to xenobiotic	0.0103841	No
GO:0032436	positive regulation of proteasomal ubiquitin-dependent protein catabolic process	0.0104637	No
ENSG00000158528	PPP1R9A subnetwork	0.0105166	No
GO:0045822	negative regulation of heart contraction	0.0106096	No
ENSG00000135333	EPHA7 subnetwork	0.0106783	No
ENSG00000165416	SUGT1 subnetwork	0.0107824	No
MP:0003393	decreased cardiac output	0.0108164	No
GO:0033032	regulation of myeloid cell apoptotic process	0.0108413	No
ENSG00000171357	C1orf190 subnetwork	0.0109288	No
MP:0008217	abnormal B cell activation	0.011064	No
ENSG00000129691	ASH2L subnetwork	0.0112844	No
GO:0031985	Golgi cisterna	0.0115209	No
GO:0007416	synapse assembly	0.0115846	No
MP:0000062	increased bone mineral density	0.0116143	No
ENSG00000172845	SP3 subnetwork	0.0116974	No
GO:0031103	axon regeneration	0.0117415	No
MP:0005449	abnormal food intake	0.0117795	No
ENSG00000023734	STRAP subnetwork	0.0117857	No
GO:0031646	positive regulation of neurological system process	0.0118677	No
ENSG00000087008	ACOX3 subnetwork	0.0119888	No
ENSG00000073584	SMARCE1 subnetwork	0.0120109	No
MP:0008965	increased basal metabolism	0.0120274	No
GO:0016235	aggresome	0.0120343	No
GO:0006369	termination of RNA polymerase II transcription	0.0121239	No
MP:0000131	abnormal long bone epiphysis morphology	0.0121571	No
GO:0048678	response to axon injury	0.0122383	No
GO:0050806	positive regulation of synaptic transmission	0.0122428	No
ENSG00000133103	COG6 subnetwork	0.0122506	No
ENSG00000163104	SMARCAD1 subnetwork	0.0122953	No
ENSG00000143256	PFDN2 subnetwork	0.0123174	No
MP:0000166	abnormal chondrocyte morphology	0.0124987	No
MP:0008271	abnormal bone ossification	0.0126066	No
GO:0071248	cellular response to metal ion	0.0126334	No
ENSG00000135100	HNF1A subnetwork	0.0126998	No
ENSG00000140285	FGF7 subnetwork	0.0127102	No
MP:0003845	abnormal decidualization	0.0129632	No
MP:0002362	abnormal spleen marginal zone morphology	0.0129774	No
ENSG00000123562	MORF4L2 subnetwork	0.0129815	No
ENSG00000173542	MOB1B subnetwork	0.0130516	No
GO:0031123	RNA 3'-end processing	0.0130635	No
MP:0000930	wavy neural tube	0.0131896	No
MP:0008288	abnormal adrenal cortex morphology	0.0132748	No
GO:0035303	regulation of dephosphorylation	0.0135272	No
ENSG00000136485	DCAF7 subnetwork	0.0139706	No
GO:0051354	negative regulation of oxidoreductase activity	0.0140124	No
MP:0005450	abnormal energy expenditure	0.0140546	No
ENSG00000101132	PFDN4 subnetwork	0.0141372	No
ENSG00000169371	SNUPN subnetwork	0.0141608	No
MP:0005065	abnormal neutrophil morphology	0.0141998	No
MP:0000164	abnormal cartilage development	0.0142605	No
MP:0002904	increased circulating parathyroid hormone level	0.0143508	No
MP:0010724	thick interventricular septum	0.0144057	No
ENSG00000075089	ACTR6 subnetwork	0.0144311	No
GO:0030903	notochord development	0.0145891	No
REACTOME_ROLE_OF_DCC_IN_REGULATING_APOPTOSIS	REACTOME_ROLE_OF_DCC_IN_REGULATING_APOPTOSIS	0.0145981	No
GO:0007019	microtubule depolymerization	0.0147049	No
MP:0002576	abnormal enamel morphology	0.0147516	No
GO:0030730	sequestering of triglyceride	0.0148541	No
GO:0006833	water transport	0.0149293	No
MP:0001078	abnormal phrenic nerve morphology	0.0149733	No
GO:0071241	cellular response to inorganic substance	0.0149763	No
MP:0010263	total cataracts	0.0150955	No
ENSG00000114062	UBE3A subnetwork	0.0151455	No
ENSG00000162772	ATF3 subnetwork	0.015268	No
ENSG00000181090	EHMT1 subnetwork	0.0153322	No
ENSG00000100505	TRIM9 subnetwork	0.0153919	No
MP:0005595	abnormal vascular smooth muscle physiology	0.0153947	No
MP:0003400	kinked neural tube	0.0154137	No
ENSG00000183395	PMCH subnetwork	0.0155671	No
GO:0070536	protein K63-linked deubiquitination	0.0156288	No
ENSG00000204220	PFDN6 subnetwork	0.0165413	No
ENSG00000206211	ENSG00000206211 subnetwork	0.0165413	No
ENSG00000206283	PFDN6 subnetwork	0.0165413	No
ENSG00000090487	SPG21 subnetwork	0.0166326	No
MP:0008681	increased interleukin-17 secretion	0.0169659	No
GO:0070507	regulation of microtubule cytoskeleton organization	0.0170975	No
GO:0046467	membrane lipid biosynthetic process	0.0171136	No
ENSG00000153774	CFDP1 subnetwork	0.0171942	No
GO:0060389	pathway-restricted SMAD protein phosphorylation	0.0173488	No
GO:0016514	SWI/SNF complex	0.0173554	No
GO:0031114	regulation of microtubule depolymerization	0.0174532	No
GO:0055012	ventricular cardiac muscle cell differentiation	0.0175266	No
GO:0008194	UDP-glycosyltransferase activity	0.0176279	No
ENSG00000185615	PDIA2 subnetwork	0.017662	No
MP:0000623	decreased salivation	0.0177266	No
MP:0004393	abnormal cochlear inner hair cell morphology	0.0177413	No
GO:0051865	protein autoubiquitination	0.0179355	No
MP:0010029	abnormal basicranium morphology	0.0179987	No
MP:0001739	abnormal adrenal gland secretion	0.0180639	No
GO:0050848	regulation of calcium-mediated signaling	0.0180896	No
ENSG00000099797	TECR subnetwork	0.0181426	No
GO:0043967	histone H4 acetylation	0.0184533	No
GO:0005795	Golgi stack	0.018486	No
MP:0008254	increased megakaryocyte cell number	0.0185228	No
ENSG00000151461	UPF2 subnetwork	0.0185618	No
ENSG00000074590	NUAK1 subnetwork	0.0186285	No
GO:0001573	ganglioside metabolic process	0.0186369	No
ENSG00000175906	ARL4D subnetwork	0.0188022	No
GO:0045833	negative regulation of lipid metabolic process	0.0188863	No
GO:0045862	positive regulation of proteolysis	0.0188979	No
GO:0070979	protein K11-linked ubiquitination	0.0189685	No
ENSG00000163950	SLBP subnetwork	0.0189834	No
ENSG00000150687	PRSS23 subnetwork	0.0189855	No
GO:0033261	regulation of S phase	0.0190192	No
ENSG00000197915	HRNR subnetwork	0.0190433	No
MP:0004091	abnormal Z lines	0.0191429	No
ENSG00000078140	UBE2K subnetwork	0.019158	No
ENSG00000169018	FEM1B subnetwork	0.019162	No
ENSG00000108854	SMURF2 subnetwork	0.0192507	No
GO:0060393	regulation of pathway-restricted SMAD protein phosphorylation	0.019285	No
GO:0033028	myeloid cell apoptotic process	0.019432	No
ENSG00000011600	TYROBP subnetwork	0.0194785	No
MP:0005441	increased urine calcium level	0.0194795	No
MP:0002745	abnormal atrioventricular valve morphology	0.0194988	No
MP:0009549	decreased platelet aggregation	0.0196923	No
REACTOME_SIGNALING_BY_TGF_BETA	REACTOME_SIGNALING_BY_TGF_BETA	0.019796	No
GO:0030595	leukocyte chemotaxis	0.0198395	No
GO:0031146	SCF-dependent proteasomal ubiquitin-dependent protein catabolic process	0.0200252	No
GO:0034704	calcium channel complex	0.02004	No
ENSG00000186318	BACE1 subnetwork	0.020164	No
MP:0000286	abnormal mitral valve morphology	0.0203673	No
ENSG00000131711	MAP1B subnetwork	0.0204411	No
ENSG00000152147	GEMIN6 subnetwork	0.0204913	No
GO:0030545	receptor regulator activity	0.0207341	No
ENSG00000175826	CTDNEP1 subnetwork	0.0207917	No
GO:0016579	protein deubiquitination	0.0208243	No
GO:0070647	protein modification by small protein conjugation or removal	0.0208383	No
GO:0046825	regulation of protein export from nucleus	0.0208655	No
ENSG00000100056	DGCR14 subnetwork	0.0208756	No
MP:0004047	abnormal milk composition	0.0209334	No
GO:0055007	cardiac muscle cell differentiation	0.0209751	No
ENSG00000147439	BIN3 subnetwork	0.0211018	No
GO:0007595	lactation	0.021112	No
REACTOME_PI3K_EVENTS_IN_ERBB2_SIGNALING	REACTOME_PI3K_EVENTS_IN_ERBB2_SIGNALING	0.0211139	No
ENSG00000111145	ELK3 subnetwork	0.0211184	No
GO:0071285	cellular response to lithium ion	0.0211992	No
ENSG00000155966	AFF2 subnetwork	0.0213877	No
GO:0060996	dendritic spine development	0.0214742	No
ENSG00000116957	TBCE subnetwork	0.0215101	No
GO:0006895	Golgi to endosome transport	0.021571	No
GO:0048368	lateral mesoderm development	0.0216502	No
ENSG00000108774	RAB5C subnetwork	0.021734	No
ENSG00000134490	TMEM241 subnetwork	0.0217818	No
GO:0010921	regulation of phosphatase activity	0.021798	No
ENSG00000105369	CD79A subnetwork	0.0218377	No
ENSG00000198176	TFDP1 subnetwork	0.0218682	No
GO:0060840	artery development	0.0220023	No
MP:0003858	enhanced coordination	0.0220232	No
ENSG00000058404	CAMK2B subnetwork	0.0220293	No
GO:0070646	protein modification by small protein removal	0.0220546	No
MP:0005352	small cranium	0.0221601	No
MP:0008143	abnormal dendrite morphology	0.0221706	No
ENSG00000105329	TGFB1 subnetwork	0.0221719	No
MP:0004889	increased energy expenditure	0.0222727	No
MP:0002041	increased pituitary adenoma incidence	0.0223703	No
GO:0032570	response to progesterone stimulus	0.022424	No
ENSG00000130382	MLLT1 subnetwork	0.0224953	No
MP:0010872	increased trabecular bone mass	0.0225467	No
MP:0001346	abnormal lacrimal gland morphology	0.0225526	No
GO:0031984	organelle subcompartment	0.0227141	No
GO:0016578	histone deubiquitination	0.0227518	No
GO:0032886	regulation of microtubule-based process	0.0227623	No
GO:0070412	R-SMAD binding	0.0228274	No
GO:0043218	compact myelin	0.0228282	No
REACTOME_BMAL1CLOCKNPAS2_ACTIVATES_GENE_EXPRESSION	REACTOME_BMAL1CLOCKNPAS2_ACTIVATES_GENE_EXPRESSION	0.022927	No
ENSG00000114346	ECT2 subnetwork	0.0229378	No
ENSG00000113558	SKP1 subnetwork	0.0229693	No
MP:0004762	increased anti-double stranded DNA antibody level	0.0229976	No
MP:0001413	abnormal response to new environment	0.0230507	No
MP:0008877	abnormal DNA methylation	0.0230982	No
GO:0012502	induction of programmed cell death	0.0231287	No
GO:0030148	sphingolipid biosynthetic process	0.0233146	No
ENSG00000169180	XPO6 subnetwork	0.0233354	No
ENSG00000173917	HOXB2 subnetwork	0.0233941	No
GO:0000768	syncytium formation by plasma membrane fusion	0.0234141	No
GO:0090207	regulation of triglyceride metabolic process	0.0237058	No
GO:0000151	ubiquitin ligase complex	0.023741	No
GO:0031111	negative regulation of microtubule polymerization or depolymerization	0.0238505	No
ENSG00000198018	ENTPD7 subnetwork	0.023904	No
ENSG00000158869	FCER1G subnetwork	0.0240052	No
ENSG00000136986	DERL1 subnetwork	0.0240673	No
ENSG00000109220	CHIC2 subnetwork	0.0240948	No
MP:0002460	decreased immunoglobulin level	0.0241596	No
REACTOME_POST:ELONGATION_PROCESSING_OF_THE_TRANSCRIPT	REACTOME_POST:ELONGATION_PROCESSING_OF_THE_TRANSCRIPT	0.0242165	No
REACTOME_CLEAVAGE_OF_GROWING_TRANSCRIPT_IN_THE_TERMINATION_REGION	REACTOME_CLEAVAGE_OF_GROWING_TRANSCRIPT_IN_THE_TERMINATION_REGION	0.0242165	No
REACTOME_RNA_POLYMERASE_II_TRANSCRIPTION_TERMINATION	REACTOME_RNA_POLYMERASE_II_TRANSCRIPTION_TERMINATION	0.0242165	No
GO:0033146	regulation of intracellular estrogen receptor signaling pathway	0.0242616	No
ENSG00000103043	VAC14 subnetwork	0.0243297	No
GO:0015851	nucleobase transport	0.0243682	No
ENSG00000150753	CCT5 subnetwork	0.0244436	No
GO:0061136	regulation of proteasomal protein catabolic process	0.0245956	No
GO:0006942	regulation of striated muscle contraction	0.0246732	No
ENSG00000077942	FBLN1 subnetwork	0.0247307	No
MP:0001783	decreased white adipose tissue amount	0.0248421	No
KEGG_GLYCOSAMINOGLYCAN_BIOSYNTHESIS_KERATAN_SULFATE	KEGG_GLYCOSAMINOGLYCAN_BIOSYNTHESIS_KERATAN_SULFATE	0.0248791	No
GO:0010922	positive regulation of phosphatase activity	0.0250294	No
ENSG00000123143	PKN1 subnetwork	0.0251066	No
GO:0032768	regulation of monooxygenase activity	0.025125	No
ENSG00000206340	C4A subnetwork	0.0252028	No
MP:0002420	abnormal adaptive immunity	0.0252379	No
ENSG00000111652	COPS7A subnetwork	0.0252802	No
ENSG00000204319	ENSG00000204319 subnetwork	0.0252886	No
ENSG00000122779	TRIM24 subnetwork	0.0254445	No
ENSG00000108510	MED13 subnetwork	0.0255587	No
MP:0011495	abnormal head shape	0.0255963	No
MP:0008753	abnormal osteocyte morphology	0.0256417	No
GO:0007520	myoblast fusion	0.0256981	No
GO:0032769	negative regulation of monooxygenase activity	0.0257107	No
GO:0032438	melanosome organization	0.0257858	No
GO:0060326	cell chemotaxis	0.0258009	No
GO:0000139	Golgi membrane	0.0258035	No
GO:0060742	epithelial cell differentiation involved in prostate gland development	0.0259283	No
GO:0097061	dendritic spine organization	0.0259957	No
GO:0060997	dendritic spine morphogenesis	0.0259957	No
ENSG00000171700	RGS19 subnetwork	0.0260164	No
GO:0042976	activation of Janus kinase activity	0.0260178	No
GO:0016879	ligase activity, forming carbon-nitrogen bonds	0.0260234	No
MP:0003463	abnormal single cell response	0.0261166	No
GO:0008376	acetylgalactosaminyltransferase activity	0.0261822	No
ENSG00000085274	MYNN subnetwork	0.0262358	No
ENSG00000131370	SH3BP5 subnetwork	0.0263373	No
MP:0000940	abnormal motor neuron innervation	0.0263618	No
GO:0001782	B cell homeostasis	0.0263853	No
ENSG00000142252	GEMIN7 subnetwork	0.0264084	No
GO:0005770	late endosome	0.026409	No
MP:0000195	hypocalcemia	0.0264237	No
GO:0060081	membrane hyperpolarization	0.0265197	No
ENSG00000184343	SRPK3 subnetwork	0.0266755	No
MP:0008022	dilated heart ventricle	0.0266828	No
GO:0042401	cellular biogenic amine biosynthetic process	0.0268018	No
GO:0008016	regulation of heart contraction	0.026995	No
GO:0002495	antigen processing and presentation of peptide antigen via MHC class II	0.0270037	No
ENSG00000163681	SLMAP subnetwork	0.0270216	No
GO:0031498	chromatin disassembly	0.027026	No
GO:0006337	nucleosome disassembly	0.027026	No
GO:0032986	protein-DNA complex disassembly	0.027026	No
ENSG00000114126	TFDP2 subnetwork	0.0271602	No
ENSG00000164975	SNAPC3 subnetwork	0.0272211	No
ENSG00000141232	TOB1 subnetwork	0.0272375	No
GO:0045109	intermediate filament organization	0.0272657	No
GO:0008373	sialyltransferase activity	0.0273571	No
GO:0017156	calcium ion-dependent exocytosis	0.0274627	No
MP:0000077	abnormal interparietal bone morphology	0.0275425	No
GO:0005212	structural constituent of eye lens	0.0275731	No
ENSG00000077063	CTTNBP2 subnetwork	0.0278857	No
REACTOME_CIRCADIAN_CLOCK	REACTOME_CIRCADIAN_CLOCK	0.0279214	No
MP:0006011	abnormal endolymphatic duct morphology	0.0280023	No
GO:0034332	adherens junction organization	0.0281254	No
ENSG00000072849	DERL2 subnetwork	0.0282977	No
GO:0072657	protein localization in membrane	0.0283109	No
MP:0008782	increased B cell apoptosis	0.0283228	No
MP:0001364	decreased anxiety-related response	0.0283768	No
GO:0051146	striated muscle cell differentiation	0.0284547	No
ENSG00000105698	USF2 subnetwork	0.0284886	No
ENSG00000182492	BGN subnetwork	0.0285847	No
ENSG00000163050	ADCK3 subnetwork	0.0287326	No
GO:0071514	genetic imprinting	0.0287723	No
MP:0002762	ectopic cerebellar granule cells	0.0288329	No
ENSG00000124151	NCOA3 subnetwork	0.0288347	No
GO:0000083	regulation of transcription involved in G1/S phase of mitotic cell cycle	0.0288944	No
GO:0060767	epithelial cell proliferation involved in prostate gland development	0.0289445	No
MP:0003704	abnormal hair follicle development	0.0291906	No
ENSG00000137834	SMAD6 subnetwork	0.0292871	No
GO:0051092	positive regulation of NF-kappaB transcription factor activity	0.0293849	No
MP:0004736	abnormal distortion product otoacoustic emission	0.0294448	No
GO:0050778	positive regulation of immune response	0.0295553	No
GO:0009100	glycoprotein metabolic process	0.0295844	No
ENSG00000175073	VCPIP1 subnetwork	0.0296903	No
GO:0006511	ubiquitin-dependent protein catabolic process	0.0297191	No
GO:0051019	mitogen-activated protein kinase binding	0.0298705	No
GO:0090407	organophosphate biosynthetic process	0.0299415	No
GO:0032958	inositol phosphate biosynthetic process	0.0299415	No
MP:0001684	abnormal axial mesoderm	0.0299438	No
GO:0006917	induction of apoptosis	0.029949	No
GO:0051341	regulation of oxidoreductase activity	0.0299975	No
MP:0005266	abnormal metabolism	0.0302035	No
ENSG00000171791	BCL2 subnetwork	0.0302172	No
ENSG00000198742	SMURF1 subnetwork	0.030368	No
ENSG00000172534	HCFC1 subnetwork	0.0304501	No
REACTOME_P2Y_RECEPTORS	REACTOME_P2Y_RECEPTORS	0.0306265	No
MP:0004567	decreased myocardial fiber number	0.0307017	No
ENSG00000091436	ENSG00000091436 subnetwork	0.0308424	No
ENSG00000101246	ARFRP1 subnetwork	0.0308641	No
MP:0003313	abnormal locomotor activation	0.0312109	No
GO:0006022	aminoglycan metabolic process	0.0312705	No
ENSG00000152208	GRID2 subnetwork	0.0313355	No
MP:0005605	increased bone mass	0.0314199	No
MP:0000141	abnormal vertebral body morphology	0.0314919	No
ENSG00000164683	HEY1 subnetwork	0.0315848	No
ENSG00000135090	TAOK3 subnetwork	0.0315902	No
GO:0007623	circadian rhythm	0.031627	No
ENSG00000173175	ADCY5 subnetwork	0.0316768	No
ENSG00000121481	RNF2 subnetwork	0.0317067	No
MP:0001777	abnormal body temperature homeostasis	0.0319425	No
ENSG00000132906	CASP9 subnetwork	0.0320883	No
MP:0011097	complete embryonic lethality before turning of embryo	0.0321263	No
GO:0010862	positive regulation of pathway-restricted SMAD protein phosphorylation	0.032391	No
GO:0060896	neural plate pattern specification	0.0324609	No
ENSG00000214517	PPME1 subnetwork	0.0326544	No
ENSG00000086827	ZW10 subnetwork	0.0326801	No
ENSG00000106799	TGFBR1 subnetwork	0.0327527	No
ENSG00000215692	ENSG00000215692 subnetwork	0.0327905	No
ENSG00000180902	D2HGDH subnetwork	0.0327905	No
ENSG00000136560	TANK subnetwork	0.032831	No
GO:0045749	negative regulation of S phase of mitotic cell cycle	0.0329513	No
ENSG00000131196	NFATC1 subnetwork	0.0329971	No
ENSG00000120708	TGFBI subnetwork	0.0331834	No
MP:0005192	increased motor neuron number	0.0333108	No
GO:0031902	late endosome membrane	0.0333452	No
MP:0002970	abnormal white adipose tissue morphology	0.0335893	No
ENSG00000127831	VIL1 subnetwork	0.0336295	No
ENSG00000135503	ACVR1B subnetwork	0.0337117	No
GO:0045078	positive regulation of interferon-gamma biosynthetic process	0.0337446	No
ENSG00000133773	CCDC59 subnetwork	0.0337739	No
GO:0017148	negative regulation of translation	0.0338502	No
GO:0015491	cation:cation antiporter activity	0.033851	No
ENSG00000139372	TDG subnetwork	0.0338693	No
GO:0019787	small conjugating protein ligase activity	0.0338732	No
GO:0070306	lens fiber cell differentiation	0.0339763	No
ENSG00000213380	COG8 subnetwork	0.034057	No
GO:0010035	response to inorganic substance	0.0340761	No
MP:0005659	decreased susceptibility to diet-induced obesity	0.0341669	No
GO:0019941	modification-dependent protein catabolic process	0.0342199	No
GO:0002228	natural killer cell mediated immunity	0.0342945	No
GO:0042267	natural killer cell mediated cytotoxicity	0.0342945	No
GO:0002504	antigen processing and presentation of peptide or polysaccharide antigen via MHC class II	0.0343157	No
ENSG00000124406	ATP8A1 subnetwork	0.0343288	No
GO:0002437	inflammatory response to antigenic stimulus	0.0344292	No
ENSG00000028277	POU2F2 subnetwork	0.0345332	No
GO:0042542	response to hydrogen peroxide	0.0347552	No
GO:0044257	cellular protein catabolic process	0.0347601	No
GO:0016592	mediator complex	0.03478	No
GO:0018022	peptidyl-lysine methylation	0.0349013	No
GO:0043631	RNA polyadenylation	0.034999	No
GO:0004708	MAP kinase kinase activity	0.0350158	No
GO:0030246	carbohydrate binding	0.0350254	No
GO:0050808	synapse organization	0.0350553	No
MP:0001850	increased susceptibility to otitis media	0.0350578	No
ENSG00000107779	BMPR1A subnetwork	0.0351985	No
GO:0048753	pigment granule organization	0.0352043	No
ENSG00000088247	KHSRP subnetwork	0.0352113	No
GO:0042287	MHC protein binding	0.035237	No
ENSG00000010244	ZNF207 subnetwork	0.0352658	No
MP:0004769	abnormal synaptic vesicle morphology	0.0353026	No
GO:0043484	regulation of RNA splicing	0.0355788	No
GO:0046324	regulation of glucose import	0.0358526	No
ENSG00000137825	ITPKA subnetwork	0.0363382	No
ENSG00000123908	EIF2C2 subnetwork	0.0363898	No
GO:0060736	prostate gland growth	0.0364821	No
GO:0008306	associative learning	0.0365506	No
ENSG00000177879	AP3S1 subnetwork	0.0365655	No
ENSG00000151694	ADAM17 subnetwork	0.0367018	No
GO:0010976	positive regulation of neuron projection development	0.0368345	No
GO:0043632	modification-dependent macromolecule catabolic process	0.036872	No
GO:0051983	regulation of chromosome segregation	0.0371486	No
REACTOME_ELONGATION_ARREST_AND_RECOVERY	REACTOME_ELONGATION_ARREST_AND_RECOVERY	0.0372861	No
REACTOME_PAUSING_AND_RECOVERY_OF_HIV:1_ELONGATION	REACTOME_PAUSING_AND_RECOVERY_OF_HIV:1_ELONGATION	0.0372861	No
REACTOME_HIV:1_ELONGATION_ARREST_AND_RECOVERY	REACTOME_HIV:1_ELONGATION_ARREST_AND_RECOVERY	0.0372861	No
REACTOME_PAUSING_AND_RECOVERY_OF_ELONGATION	REACTOME_PAUSING_AND_RECOVERY_OF_ELONGATION	0.0372861	No
ENSG00000150787	PTS subnetwork	0.0373499	No
ENSG00000100934	SEC23A subnetwork	0.0376202	No
GO:0051963	regulation of synapse assembly	0.0376488	No
GO:0000381	regulation of alternative nuclear mRNA splicing, via spliceosome	0.0376625	No
GO:0090189	regulation of branching involved in ureteric bud morphogenesis	0.0376693	No
GO:0007184	SMAD protein import into nucleus	0.0377416	No
GO:0031102	neuron projection regeneration	0.0377636	No
REACTOME_IRON_UPTAKE_AND_TRANSPORT	REACTOME_IRON_UPTAKE_AND_TRANSPORT	0.0377791	No
ENSG00000142892	PIGK subnetwork	0.0378976	No
ENSG00000120697	ALG5 subnetwork	0.0379634	No
GO:0045103	intermediate filament-based process	0.0379637	No
GO:0046782	regulation of viral transcription	0.0380617	No
GO:0050803	regulation of synapse structure and activity	0.0380719	No
GO:0002861	regulation of inflammatory response to antigenic stimulus	0.0381021	No
GO:0030199	collagen fibril organization	0.0381137	No
GO:0006879	cellular iron ion homeostasis	0.0382225	No
ENSG00000072310	SREBF1 subnetwork	0.0384208	No
ENSG00000142039	CCDC97 subnetwork	0.0385151	No
GO:0032446	protein modification by small protein conjugation	0.0385192	No
ENSG00000115254	ENSG00000115254 subnetwork	0.0386221	No
GO:0042136	neurotransmitter biosynthetic process	0.0387538	No
GO:0043647	inositol phosphate metabolic process	0.0387919	No
GO:0061082	myeloid leukocyte cytokine production	0.0389991	No
ENSG00000135845	PIGC subnetwork	0.039069	No
ENSG00000172201	ID4 subnetwork	0.0390758	No
ENSG00000138297	TIMM23 subnetwork	0.0391038	No
GO:0050995	negative regulation of lipid catabolic process	0.0391692	No
ENSG00000168286	THAP11 subnetwork	0.0391905	No
GO:0002763	positive regulation of myeloid leukocyte differentiation	0.0392594	No
ENSG00000103194	USP10 subnetwork	0.0393254	No
ENSG00000068781	STON1-GTF2A1L subnetwork	0.0394135	No
ENSG00000117318	ID3 subnetwork	0.0394326	No
GO:0000380	alternative nuclear mRNA splicing, via spliceosome	0.0394688	No
GO:0005976	polysaccharide metabolic process	0.0394839	No
GO:0000159	protein phosphatase type 2A complex	0.0398243	No
REACTOME_PAUSING_AND_RECOVERY_OF_TAT:MEDIATED_HIV:1_ELONGATION	REACTOME_PAUSING_AND_RECOVERY_OF_TAT:MEDIATED_HIV:1_ELONGATION	0.0400093	No
REACTOME_TAT:MEDIATED_HIV:1_ELONGATION_ARREST_AND_RECOVERY	REACTOME_TAT:MEDIATED_HIV:1_ELONGATION_ARREST_AND_RECOVERY	0.0400093	No
ENSG00000184672	RALYL subnetwork	0.0401804	No
GO:0034032	purine nucleoside bisphosphate metabolic process	0.0402237	No
GO:0034035	purine ribonucleoside bisphosphate metabolic process	0.0402237	No
GO:0050427	3'-phosphoadenosine 5'-phosphosulfate metabolic process	0.0402237	No
GO:0033875	ribonucleoside bisphosphate metabolic process	0.0402237	No
MP:0001121	uterus hypoplasia	0.0402746	No
KEGG_ERBB_SIGNALING_PATHWAY	KEGG_ERBB_SIGNALING_PATHWAY	0.0403523	No
GO:0090190	positive regulation of branching involved in ureteric bud morphogenesis	0.0404165	No
ENSG00000128578	FAM40B subnetwork	0.0404171	No
ENSG00000165304	MELK subnetwork	0.0404581	No
GO:0043271	negative regulation of ion transport	0.040474	No
GO:0007340	acrosome reaction	0.0405488	No
GO:0016881	acid-amino acid ligase activity	0.0406151	No
GO:0009620	response to fungus	0.0406547	No
ENSG00000144596	ENSG00000144596 subnetwork	0.0407185	No
GO:0002675	positive regulation of acute inflammatory response	0.040751	No
MP:0003408	increased width of hypertrophic chondrocyte zone	0.0407519	No
GO:0051603	proteolysis involved in cellular protein catabolic process	0.0409918	No
GO:0000302	response to reactive oxygen species	0.0410543	No
ENSG00000188223	LIN37 subnetwork	0.0410584	No
GO:0004842	ubiquitin-protein ligase activity	0.041108	No
MP:0000065	abnormal bone marrow cavity morphology	0.0411933	No
ENSG00000089250	NOS1 subnetwork	0.0413316	No
GO:0016567	protein ubiquitination	0.0413796	No
ENSG00000212868	ENSG00000212868 subnetwork	0.0413911	No
ENSG00000198727	MT-CYB subnetwork	0.0413911	No
REACTOME_SIGNALING_BY_ERBB4	REACTOME_SIGNALING_BY_ERBB4	0.0415841	No
GO:0045104	intermediate filament cytoskeleton organization	0.0415942	No
ENSG00000073921	PICALM subnetwork	0.0417107	No
ENSG00000141655	TNFRSF11A subnetwork	0.0417679	No
GO:0009247	glycolipid biosynthetic process	0.0418292	No
MP:0004993	decreased bone resorption	0.0419475	No
GO:0009743	response to carbohydrate stimulus	0.0420122	No
ENSG00000100299	ARSA subnetwork	0.0420251	No
ENSG00000154447	SH3RF1 subnetwork	0.042062	No
GO:0051004	regulation of lipoprotein lipase activity	0.0421868	No
REACTOME_REGULATION_OF_KIT_SIGNALING	REACTOME_REGULATION_OF_KIT_SIGNALING	0.0421952	No
GO:0006984	ER-nucleus signaling pathway	0.0422717	No
ENSG00000163512	AZI2 subnetwork	0.0423465	No
GO:0050850	positive regulation of calcium-mediated signaling	0.0423561	No
ENSG00000148516	ZEB1 subnetwork	0.042394	No
MP:0004937	dilated heart	0.0424463	No
MP:0009114	decreased pancreatic beta cell mass	0.0425169	No
GO:0046627	negative regulation of insulin receptor signaling pathway	0.0426378	No
MP:0000761	thin diaphragm muscle	0.0429198	No
GO:0006493	protein O-linked glycosylation	0.0431603	No
ENSG00000164733	CTSB subnetwork	0.043448	No
ENSG00000171195	MUC7 subnetwork	0.0434796	No
GO:0008378	galactosyltransferase activity	0.0435087	No
ENSG00000138162	TACC2 subnetwork	0.0435463	No
GO:0045005	maintenance of fidelity involved in DNA-dependent DNA replication	0.0435571	No
ENSG00000154262	ABCA6 subnetwork	0.0435622	No
ENSG00000102898	NUTF2 subnetwork	0.0435873	No
GO:0006611	protein export from nucleus	0.0436534	No
GO:0032228	regulation of synaptic transmission, GABAergic	0.0436641	No
MP:0010378	increased respiratory quotient	0.0436885	No
MP:0000042	abnormal organ of Corti morphology	0.0437417	No
GO:0001085	RNA polymerase II transcription factor binding	0.0439169	No
MP:0008279	arrest of spermiogenesis	0.044074	No
ENSG00000084463	WBP11 subnetwork	0.0440746	No
MP:0005478	decreased circulating thyroxine level	0.0441669	No
GO:0016758	transferase activity, transferring hexosyl groups	0.0441781	No
REACTOME_BETA:CATENIN_PHOSPHORYLATION_CASCADE	REACTOME_BETA:CATENIN_PHOSPHORYLATION_CASCADE	0.0443705	No
ENSG00000008838	MED24 subnetwork	0.044734	No
GO:0045922	negative regulation of fatty acid metabolic process	0.0448506	No
GO:0000186	activation of MAPKK activity	0.0448643	No
MP:0005297	spina bifida occulta	0.044976	No
GO:0050434	positive regulation of viral transcription	0.0450436	No
ENSG00000113196	HAND1 subnetwork	0.0453964	No
ENSG00000141026	MED9 subnetwork	0.0454054	No
ENSG00000185633	NDUFA4L2 subnetwork	0.0454475	No
ENSG00000198933	TBKBP1 subnetwork	0.0455243	No
ENSG00000156603	MED19 subnetwork	0.0456431	No
MP:0004084	abnormal cardiac muscle relaxation	0.0459088	No
ENSG00000156453	PCDH1 subnetwork	0.0459179	No
GO:0005231	excitatory extracellular ligand-gated ion channel activity	0.0460113	No
MP:0000443	abnormal snout morphology	0.0460317	No
MP:0008186	increased pro-B cell number	0.0460374	No
GO:0043015	gamma-tubulin binding	0.0460578	No
ENSG00000144674	GOLGA4 subnetwork	0.0461135	No
GO:0021904	dorsal/ventral neural tube patterning	0.0461266	No
ENSG00000065675	PRKCQ subnetwork	0.0464911	No
ENSG00000160213	CSTB subnetwork	0.0465342	No
GO:0003071	renal system process involved in regulation of systemic arterial blood pressure	0.0466256	No
GO:0071108	protein K48-linked deubiquitination	0.0467186	No
ENSG00000182541	LIMK2 subnetwork	0.0471233	No
MP:0001701	incomplete embryo turning	0.0471934	No
ENSG00000181656	GPR88 subnetwork	0.0472673	No
GO:0034109	homotypic cell-cell adhesion	0.0473419	No
ENSG00000173889	PHC3 subnetwork	0.0473486	No
GO:0045216	cell-cell junction organization	0.0477373	No
GO:0043255	regulation of carbohydrate biosynthetic process	0.0479757	No
ENSG00000160310	PRMT2 subnetwork	0.0481509	No
ENSG00000108823	SGCA subnetwork	0.0483303	No
ENSG00000185551	NR2F2 subnetwork	0.0483316	No
MP:0000198	hypophosphatemia	0.0483707	No
ENSG00000164889	SLC4A2 subnetwork	0.0483896	No
ENSG00000065613	SLK subnetwork	0.0484882	No
MP:0003720	abnormal neural tube closure	0.0485078	No
GO:0017025	TBP-class protein binding	0.0485145	No
ENSG00000104689	TNFRSF10A subnetwork	0.0485271	No
GO:0003712	transcription cofactor activity	0.0485948	No
GO:0006825	copper ion transport	0.0488484	No
ENSG00000111344	RASAL1 subnetwork	0.0489123	No
GO:0021695	cerebellar cortex development	0.0491797	No
GO:0002253	activation of immune response	0.0492166	No
GO:0008195	phosphatidate phosphatase activity	0.049244	No
MP:0000163	abnormal cartilage morphology	0.0493539	No
MP:0006030	abnormal otic vesicle development	0.0494952	No
GO:0035235	ionotropic glutamate receptor signaling pathway	0.0496068	No
ENSG00000138675	FGF5 subnetwork	0.0498143	No
ENSG00000129152	MYOD1 subnetwork	0.0498518	No
